# Supplementary material for: Optimization of Basophil Activation Test in the Diagnosis and Qualification for Allergen-Specific Immunotherapy in Children with Respiratory Allergy to the House Dust Mite Dermatophagoides pteronyssinus
Source: Int J Mol Sci. 2024 Sep 15;25(18):9959. doi: 10.3390/ijms25189959 (PMC11432158; doi:10.3390/ijms25189959)
Supplement: Supplementary file 1 [file ijms-25-09959-s001.zip]

Archive with 1 entries (1 files):
- ijms-3211694-supplementary.pdf
